# Supplementary material for: Genetic Polymorphisms of Immunity Regulatory Genes and Alopecia Areata Susceptibility in Jordanian Patients
Source: Medicina (Kaunas). 2024 Oct 1;60(10):1611. doi: 10.3390/medicina60101611 (PMC11509463; doi:10.3390/medicina60101611)
Supplement: Supplementary file 1 [file medicina-60-01611-s001.zip]

Archive with 1 entries (1 files):
- medicina-3234587-supplementary.xlsx
