# Supplementary material for: Genetic Polymorphisms of Immunity Regulatory Genes and Alopecia Areata Susceptibility in Jordanian Patients
Source: Medicina (Kaunas). 2024 Oct 1;60(10):1611. doi: 10.3390/medicina60101611 (PMC11509463; doi:10.3390/medicina60101611)
Supplement: Supplementary file 1 [file medicina-60-01611-s001.zip › medicina-3234587-supplementary.xlsx]

## Sheet: Conrtol Genotypes
	rs17611	rs1800520	rs1800682	rs2230212	rs2234767	rs28362679	rs34531670	rs4304840	rs56393821	rs597068	rs763110
C1	CC	CC	GG	CC	GG	GG	TC	GG	TT	CG	CC
C10	CT	CC	GA	CC	GG	GG	TT	GA	TT	GG	TC
C100	CT	CC	AA	CC	GG	GG	TT	GA	TT	GG	CC
C101	TT	CC	AA	CC	GG	GG	TT	AA	TT	GG	TT
C102	TT	CC	GG	CC	GG	GG	TT	GG	TT	GG	TC
C103	CT	CC	AA	CC	GG	GG	TT	GA	TT	GG	TT
C104	CT	CC	GA	CC	GG	GG	TC	AA	TT	CG	TC
C105	TT	GC	AA	CC	GG	GG	TT	AA	TT	GG	TC
C106	CT	CC	GA	CC	GG	GG	TC	AA	TT	CG	TT
C107	TT	CC	AA	CC	GG	GG	TT	GA	TT	GG	CC
C108	CC	CC	GA	CC	GG	GG	TT	AA	TT	GG	TC
C109	CC	GC	GA	CC	AG	GG	TT	GA	TT	GG	TC
C11	CT	CC	GA	CC	GG	GG	TC	GG	TT	CG	TT
C110	CT	GC	AA	CC	GG	GG	TT	AA	TT	GG	TT
C111	TT	CC	AA	CC	GG	GG	TC	GA	TT	CG	CC
C112	CC	CC	GA	CC	GG	GG	TC	GA	TT	CG	CC
C113	TT	CC	AA	CC	GG	GG	TT	GA	TT	CG	TC
C114	CT	CC	GA	CC	GG	GG	TT	GA	TT	GG	TC
C115	CT	CC	GG	CC	GG	GG	TT	AA	TT	GG	TC
C116	CC	CC	GA	CC	AG	GG	TT	AA	TT	GG	CC
C117	CT	CC	GG	CC	AG	GG	TC	AA	TT	CG	TC
C118	CC	CC	GA	CC	GG	GG	TT	GA	TT	GG	TT
C119	CT	GC	GG	CC	GG	GG	TC	AA	TT	CG	TC
C12	CT	GC	GA	CC	GG	GG	TT	AA	TT	GG	TC
C120	CC	CC	GG	CC	AG	GG	TT	AA	TT	GG	TC
C121	CC	CC	AA	CC	GG	GG	TT	GA	TT	GG	CC
C122	CC	CC	AA	CC	GG	GG	TC	GA	TT	CG	TC
C123	CT	CC	GA	CC	GG	GG	TC	GA	TT	CG	TC
C124	CC	GC	GA	CC	GG	GG	TC	GA	TT	CG	TC
C125	CT	GC	GA	CC	GG	GG	TT	GA	TT	GG	TC
C126	CC	GG	AA	CC	GG	GG	TC	GA	TT	CG	CC
C127	CT	CC	AA	CC	GG	GG	TT	GA	TT	GG	TC
C128	TT	CC	GA	CC	AG	GG	TT	AA	TT	GG	TT
C129	CT	CC	GG	CC	GG	GG	TT	GA	TT	GG	TC
C13	CC	CC	GA	CC	GG	GG	TT	AA	TT	GG	TC
C130	CT	CC	GG	CC	AG	GG	TT	GA	TT	GG	TC
C131	CC	GC	GA	CC	AG	GG	TT	GA	TT	GG	TT
C132	CT	CC	GA	CC	GG	GG	TT	GA	TT	GG	TC
C133	CC	CC	GG	CC	AA	GG	TC	GA	TT	CG	TC
C134	CT	CC	GA	CC	GG	GG	TC	AA	TT	CG	TC
C135	CC	GC	GG	CC	AA	GG	TT	GA	TT	CG	CC
C136	TT	CC	AA	CC	GG	GG	TT	GG	TT	GG	CC
C137	CT	CC	AA	CC	GG	GG	TC	AA	TT	CG	TC
C138	CT	GC	GA	CC	GG	GG	TT	GA	TT	GG	TC
C139	CC	CC	GG	CC	GG	GG	TT	GA	TT	GG	TT
C14	CC	CC	GG	CC	AG	GG	TC	AA	TT	CG	TC
C140	CC	CC	GA	CC	GG	GG	TT	AA	TT	GG	TT
C141	CT	CC	AA	CC	GG	GG	TT	GA	TT	GG	TC
C142	CT	CC	AA	CC	GG	GG	TT	GG	TT	GG	CC
C143	CT	CC	GA	CC	GG	GG	TT	GA	TT	GG	TT
C144	CC	CC	GG	CC	GG	GG	TT	GA	TT	GG	TT
C145	CT	CC	AA	CC	GG	GG	TT	GG	TT	GG	CC
C146	CT	CC	AA	CC	GG	GG	TT	GA	TT	GG	TC
C147	TT	CC	GG	CC	GG	GG	CC	GA	TT	CC	TC
C148	CT	CC	GG	CC	GG	GG	TT	AA	TT	GG	TC
C149	CT	GC	GG	CC	GG	GG	TC	GG	TT	CG	CC
C15	CT	CC	GA	CC	GG	GG	TT	AA	TT	GG	TT
C150	CC	GC	AA	CC	GG	GG	TC	GA	TT	CG	TT
C16	Fail	Fail	Fail	Fail	Fail	Fail	Fail	Fail	Fail	Fail	Fail
C17	CC	GC	GG	CC	GG	GG	TT	GG	TT	GG	TC
C18	CC	GC	GA	CC	AG	GG	TT	GA	TT	GG	TC
C19	CT	CC	GA	CC	GG	GG	CC	AA	TT	CG	CC
C2	CT	CC	GG	CC	GG	GG	TT	AA	TT	GG	CC
C20	CC	CC	AA	CC	GG	GG	TC	AA	TT	CG	TC
C21	CC	CC	GA	CC	GG	GG	TT	AA	TT	GG	TC
C22	CC	GC	GA	CC	GG	GG	TT	AA	TT	GG	CC
C23	CT	CC	GA	CC	GG	GG	TC	AA	TT	CG	CC
C24	CC	CC	AA	CC	GG	GG	TT	GA	TT	GG	TT
C25	CT	CC	AA	CC	GG	GG	TT	AA	TT	GG	CC
C26	TT	CC	GA	CC	AG	GG	TT	GA	TT	CC	CC
C27	CC	CC	GA	CC	AG	GG	TT	AA	TT	GG	TC
C28	CC	CC	GA	CC	GG	GG	TT	GA	TT	GG	TC
C29	CC	CC	GA	CC	AG	GG	TC	GA	TT	CG	CC
C3	Fail	Fail	Fail	Fail	Fail	Fail	Fail	Fail	Fail	Fail	Fail
C30	CC	CC	AA	CC	GG	GG	TC	AA	TT	CG	TC
C31	CT	CC	GG	CC	AG	GG	TT	AA	TT	GG	TC
C32	CC	CC	GG	CC	AA	GG	TC	AA	TT	CG	TT
C33	CC	CC	GA	CC	GG	GG	TT	AA	TT	GG	TC
C34	TT	CC	GA	CC	GG	GG	CC	GG	TT	CC	TC
C35	TT	CC	GG	CC	GG	GG	TT	GA	TT	GG	TC
C36	CT	CC	AA	CC	GG	GG	TT	AA	TT	GG	TT
C37	CT	CC	GG	CC	GG	GG	TT	AA	TT	GG	TC
C38	CC	GC	AA	CC	GG	GG	TT	GA	TT	GG	TC
C39	CT	Fail	GG	CC	GG	GG	TC	GA	TT	CG	TC
C4	TT	CC	AA	CC	GG	GG	TT	AA	TT	GG	CC
C40	CC	CC	GG	CC	GG	GG	TT	GA	TT	GG	TT
C41	CC	CC	GG	CC	AA	GG	TT	GG	TT	GG	CC
C42	CT	CC	GA	CC	GG	GG	TT	GA	TT	GG	TT
C43	CT	CC	GA	CC	GG	GG	TT	GA	TT	GG	TT
C44	CC	CC	GG	CC	GG	GG	TT	GA	TT	GG	CC
C45	CT	CC	GA	CC	GG	GG	TT	GA	TT	GG	TC
C46	TT	CC	AA	CC	GG	GG	TT	GA	TT	GG	CC
C47	CT	CC	GA	CC	GG	GG	TT	AA	TT	GG	TC
C48	TT	CC	GA	CC	GG	GG	TT	GA	TT	GG	TT
C49	CC	GC	AA	CC	GG	GG	TT	AA	TT	GG	TT
C5	CT	CC	Fail	CC	AG	GG	TC	Fail	TT	CG	TC
C50	CT	CC	GA	CC	GG	GG	TT	GA	TT	GG	TT
C51	CT	CC	GA	CC	GG	GG	TT	AA	TT	GG	TT
C52	CT	CC	GA	CC	AG	GG	TT	GA	TT	GG	TC
C53	CT	CC	GA	CC	GG	GG	TT	GA	TT	GG	CC
C54	CT	CC	GA	CC	GG	GG	TT	AA	TT	GG	TC
C55	CC	CC	GA	CC	GG	GG	TT	AA	TT	GG	CC
C56	CT	Fail	AA	CC	GG	GG	TT	GA	TT	GG	TT
C57	Fail	CC	GA	CC	GG	GG	TC	GA	TT	CG	TC
C58	CC	CC	GG	CC	AG	GG	TT	AA	TT	GG	TC
C59	CC	CC	AA	CC	GG	GG	TT	GA	TT	GG	CC
C6	CT	CC	AA	CC	GG	GG	TC	GG	TT	CG	TC
C60	CT	CC	GA	CC	GG	GG	TT	GA	TT	GG	TT
C61	CC	CC	GA	CC	GG	GG	TT	AA	TT	GG	TT
C62	CC	CC	GA	CC	GG	GG	TT	AA	TT	GG	TT
C63	CT	CC	GA	CC	GG	GG	TT	AA	TT	GG	TT
C64	CT	CC	GA	CC	GG	GG	TT	AA	TT	GG	TT
C65	CC	GC	GA	CC	GG	GG	TT	AA	TT	GG	TC
C66	CC	CC	GA	CC	AG	GG	TT	GA	TT	GG	CC
C67	TT	GC	AA	CC	GG	GG	TC	GA	TT	CG	TT
C68	CT	CC	GA	CC	GG	GG	TT	AA	TT	GG	TC
C69	CT	CC	GA	CC	AG	GG	TC	AA	TT	CG	TC
C7	CT	CC	GA	CC	GG	GG	TC	AA	TT	CG	CC
C70	TT	CC	AA	CC	GG	GG	TT	AA	TT	GG	CC
C71	CT	GC	GA	CC	GG	GG	TT	GA	TT	GG	TC
C72	CC	CC	AA	CC	GG	GG	TT	GA	TT	GG	TC
C73	TT	CC	GG	CC	GG	GG	TT	GA	TT	GG	TC
C74	CT	GC	AA	CC	GG	GG	TT	GA	TT	GG	CC
C75	CT	GC	GG	CC	GG	GG	TT	GG	TT	GG	TC
C76	CT	CC	AA	CC	GG	GG	TT	GA	TT	GG	Fail
C77	TT	GC	GA	CC	GG	GG	TT	GG	TT	GG	TC
C78	CT	CC	AA	CC	GG	GG	TT	AA	TT	GG	TT
C79	CC	GC	AA	CC	GG	GG	TT	GA	TT	GG	TC
C8	CT	CC	AA	CC	GG	GG	TT	AA	TT	GG	TC
C80	CC	GC	AA	CC	GG	GG	TT	AA	TT	GG	TC
C81	CT	GC	GA	CC	GG	GG	TC	GG	TT	CG	CC
C82	CT	CC	AA	CC	GG	GG	TT	AA	TT	GG	TC
C83	TT	CC	GG	CC	AG	GG	TC	GA	TT	CG	CC
C84	CC	CC	GA	CC	GG	GG	TT	GA	TT	GG	TT
C85	CT	CC	AA	CC	GG	GG	TC	GA	TT	CG	TC
C86	TT	GC	GA	CC	GG	GG	TT	AA	TT	GG	TT
C87	CC	CC	GA	CC	GG	GG	TC	GA	TT	CG	TT
C88	CT	CC	GA	CC	AG	GG	TT	AA	TT	GG	TT
C89	CT	CC	AA	CC	GG	GG	TT	GA	TT	GG	TT
C9	TT	CC	GA	CC	GG	GG	TT	GG	TT	GG	TT
C90	CT	CC	AA	CC	GG	GG	TT	GA	TT	GG	CC
C91	CC	CC	GA	CC	GG	GG	TT	GA	TT	GG	TC
C92	CT	CC	GA	CC	AG	GG	TT	GG	TT	GG	TT
C93	CT	GC	AA	CC	GG	GG	TT	AA	TT	GG	TT
C94	CT	CC	GA	CC	AG	GG	TT	GA	TT	GG	CC
C95	CT	CC	AA	CC	GG	GG	TT	AA	TT	GG	TC
C96	CC	GC	GA	CC	GG	GG	CC	GA	TT	CC	TT
C97	CT	CC	GA	CC	AG	GG	TT	GA	TT	GG	CC
C98	TT	GC	GG	CC	AG	GG	TT	AA	TT	GG	CC
C99	CT	CC	GA	CC	GG	GG	TT	AA	TT	GG	TC

## Sheet: Patients Genotypes
	rs17611	rs1800520	rs1800682	rs2230212	rs2234767	rs28362679	rs34531670	rs4304840	rs56393821	rs597068	rs763110
P1	CC	CC	GA	CC	GG	GG	TT	GA	TT	GG	TC
P10	CT	CC	GA	CC	GG	GG	TT	GA	TT	GG	TT
P100	CT	CC	AA	CC	GG	GG	TT	GA	TT	GG	TC
P101	CC	CC	GA	CC	AG	GG	TT	GA	TT	GG	TC
P102	TT	CC	AA	CC	GG	GG	TC	AA	TT	CG	TT
P103	CC	CC	GA	CC	AG	GG	TT	GA	TT	GG	TC
P104	TT	CC	GG	CC	AA	GG	TC	AA	TT	CG	TC
P105	CC	CC	GA	CC	GG	GG	TT	GG	TT	GG	TC
P106	CT	CC	AA	CC	GG	GG	TT	GA	TT	GG	TC
P107	TT	CC	GG	CC	GG	GG	TC	AA	TT	CG	TC
P108	CT	CC	GA	CC	GG	GG	TT	GA	TT	GG	TC
P109	TT	CC	GA	CC	GG	GA	TT	GA	TT	GG	TC
P11	CT	CC	GA	CC	GG	GG	TT	GA	TT	GG	CC
P110	CC	CC	GA	CC	GG	GG	TT	GG	TT	GG	CC
P111	CT	CC	GA	CC	GG	GG	TT	GA	TT	GG	TC
P112	CT	GC	GA	CC	AG	GG	TC	GA	TT	CG	TC
P113	CC	GC	AA	CC	GG	GG	TT	GA	TT	GG	TC
P114	TT	GC	AA	CC	GG	GG	TT	GA	TT	GG	TC
P115	CT	CC	AA	CC	GG	GG	TT	AA	TT	GG	TT
P116	CC	GC	GG	CC	GG	GG	TC	GG	TT	CG	CC
P117	CT	CC	AA	CC	GG	GG	TT	AA	TT	GG	TT
P118	CT	CC	GA	CC	GG	GG	TC	GA	TT	CG	TC
P119	CC	CC	GA	CC	AG	GG	TT	GG	TT	GG	TC
P12	TT	GC	GA	CC	GG	GG	TT	GG	TT	GG	TC
P120	CT	CC	GG	CC	AG	GG	TT	GA	TT	GG	TT
P121	CT	GC	GA	CC	GG	GG	TT	AA	TT	GG	TT
P122	CT	CC	AA	CC	GG	GG	TC	GG	TT	CG	TC
P123	CT	CC	GG	CC	AG	GG	TT	GA	TT	GG	TT
P124	TT	CC	GA	CC	GG	GG	TT	AA	TT	GG	TT
P125	TT	CC	GG	CC	GG	GG	TC	AA	TT	CG	TC
P126	TT	CC	GA	CC	GG	GG	TT	GG	TT	GG	TC
P127	CT	CC	GA	CC	GG	GG	TT	GA	TT	GG	TC
P128	CT	GC	GA	CC	GG	GG	TT	GA	TT	GG	TC
P129	CT	CC	GA	CC	GG	GG	TT	AA	TT	GG	TC
P13	CC	CC	AA	CC	GG	GG	TC	AA	TT	CG	TT
P130	CT	CC	GG	CC	GG	GG	TT	AA	TT	GG	TC
P131	CT	CC	GG	CC	GG	GG	TC	GG	TT	CG	TC
P132	CT	CC	AA	CC	GG	GG	TT	AA	TT	GG	TC
P133	TT	GC	AA	CC	GG	GG	TT	GA	TT	GG	TT
P134	TT	GC	GG	CC	AG	GG	TT	AA	TT	GG	TT
P135	CT	CC	GA	CC	GG	GG	TT	GA	TT	GG	CC
P136	TT	CC	GA	CC	GG	GG	TC	GA	TT	CG	CC
P137	TT	CC	AA	CC	GG	GG	TT	GG	TT	GG	TC
P138	CT	GC	GG	CC	AG	GG	Fail	AA	TT	Fail	CC
P139	CT	CC	AA	CC	GG	GG	TT	GG	TT	GG	TC
P14	CC	CC	GA	CC	AG	GG	TT	GA	TT	GG	TT
P140	CT	CC	AA	CC	GG	GG	TT	GA	TT	GG	TT
P141	CT	GC	GA	CC	GG	GG	TC	GA	TT	CG	TC
P142	CT	CC	GG	CC	GG	GG	TT	AA	TT	GG	TT
P143	CT	CC	GG	CC	GG	GG	TT	GA	TT	GG	CC
P144	CT	CC	AA	CC	GG	GG	TT	GA	TT	GG	CC
P145	CC	GC	GA	CC	GG	GG	TT	GG	TT	GG	TC
P146	CC	CC	GA	CC	GG	GG	TT	AA	TT	GG	CC
P147	CT	CC	AA	CC	GG	GG	TT	AA	TT	GG	TC
P148	TT	CC	AA	CC	GG	GG	TT	GG	TT	CG	TC
P149	CT	CC	GA	CC	AG	GG	TC	GG	TT	CG	TC
P15	CT	GC	GG	CC	GG	GG	TC	GG	TT	CG	TC
P150	CC	CC	GA	CC	AG	GG	TT	GG	TT	GG	TC
P151	CT	CC	GG	CC	GG	GG	TT	GA	TT	CG	CC
P152	TT	CC	GA	CC	GG	GG	TT	GA	TT	GG	TC
P16	CT	CC	GA	CC	GG	GG	TT	GA	TT	GG	TT
P17	CT	CC	GA	CC	GG	GG	TT	GA	TT	GG	CC
P18	CT	GC	GG	CC	GG	GG	TC	GG	TT	CG	TC
P19	CT	CC	AA	CC	GG	GG	TC	GG	TT	CG	CC
P2	CC	CC	GA	CC	GG	GG	TT	AA	TT	GG	TC
P20	CT	CC	GG	CC	AG	GG	TT	GA	TT	GG	TC
P21	CT	GC	AA	CC	GG	GG	TT	GA	TT	GG	TC
P22	CT	CC	GA	CC	GG	GG	TT	AA	TT	GG	TT
P23	CC	CC	GA	CC	GG	GG	TT	AA	TT	GG	TT
P24	TT	CC	AA	CC	GG	GG	TC	AA	TT	CG	CC
P25	CT	CC	GA	CC	GG	GG	TT	GA	TT	GG	TT
P26	CC	CC	GA	CC	AG	GA	TC	AA	TT	CG	TT
P27	TT	CC	GA	CC	GG	GG	TT	GA	TT	GG	TT
P28	CC	CC	GG	CC	AG	GG	TT	AA	TT	GG	TC
P29	CC	CC	GG	CC	AA	GG	TT	GA	TT	GG	TC
P3	TT	GC	GA	CC	GG	GG	TT	GG	TT	GG	TC
P30	CC	GC	AA	CC	GG	GG	TC	AA	TT	GG	TC
P31	CT	GC	GA	CC	AG	GG	TT	AA	TT	GG	TT
P32	CT	GC	GA	CC	GG	GG	TC	GA	TT	CG	TT
P33	CC	CC	AA	CC	GG	GG	TT	GA	TT	GG	TC
P34	CT	GG	GA	CC	AG	GG	TT	GA	TT	GG	TC
P35	TT	CC	GG	CC	AG	GG	TT	GG	TT	GG	TC
P36	CT	CC	AA	CC	GG	GG	TC	AA	TT	CG	TC
P37	CC	CC	GA	CC	GG	GG	TC	GG	TT	CG	TC
P38	CC	CC	GA	CC	GG	GG	TT	GA	TT	GG	TC
P39	CT	CC	GA	CC	GG	GA	TT	GG	TT	GG	TC
P4	CC	CC	GA	CC	GG	GG	TT	AA	TT	GG	TC
P40	CT	CC	GA	CC	AG	GG	TT	GG	TT	GG	TC
P41	CT	CC	AA	CC	GG	GG	TT	AA	TT	GG	CC
P42	CC	CC	GA	CC	GG	GG	TT	AA	TT	GG	TT
P43	CT	CC	AA	CC	GG	GG	TC	GA	TT	CG	TC
P44	TT	CC	AA	CC	GG	GG	CC	GA	TT	CC	TC
P45	CT	CC	AA	CC	GG	GG	TC	AA	TT	CG	TT
P46	CC	GC	GA	CC	GG	GG	TT	GA	TT	GG	TC
P47	TT	GC	GA	CC	GG	GG	TT	AA	TT	GG	CC
P48	TT	GC	GG	CC	AG	GG	TT	AA	TT	GG	TT
P49	CT	CC	GA	CC	AG	GG	TC	AA	TT	CG	TC
P5	TT	GC	AA	CC	GG	GG	TC	GA	TT	CG	TC
P50	CC	CC	AA	CC	GG	GG	TT	AA	TT	GG	TC
P51	CT	CC	GG	CC	GG	GG	TT	GG	TT	GG	TC
P52	CC	CC	GA	CC	AG	GG	TC	GA	TT	CG	TC
P53	CC	CC	GG	CC	AG	GG	TT	GG	TT	GG	TC
P54	CC	CC	AA	CC	GG	GG	TT	AA	TT	GG	TT
P55	CC	CC	GA	CC	AG	GG	TT	GG	TT	GG	TC
P56	CC	CC	GG	CC	AG	GG	TT	GA	TT	GG	TC
P57	CC	CC	GA	CC	GG	GG	TT	GG	TT	GG	TT
P58	TT	CC	GA	CC	AG	GG	TT	AA	TT	GG	TC
P59	CC	CC	GG	CC	GG	GG	TT	AA	TT	GG	TT
P6	CC	CC	GA	CC	AG	GG	TT	GG	TT	GG	TC
P60	TT	CC	GA	CC	AG	GG	TT	GG	TT	GG	TT
P61	TT	CC	AA	CC	GG	GG	TC	GG	TT	CG	CC
P62	CC	GC	AA	CC	GG	GG	TT	AA	TT	GG	TC
P63	CC	CC	AA	CC	GG	GG	TT	AA	TT	GG	TT
P64	Fail	CC	GA	CC	GG	GG	TT	AA	TT	GG	TT
P65	CT	CC	GG	CC	GG	GG	TT	GA	TT	GG	TC
P66	CC	CC	AA	CC	GG	GG	Fail	GG	TT	CG	TT
P67	CC	CC	AA	CC	GG	GG	TC	GG	TT	CG	TC
P68	CC	CC	GG	CC	AG	GG	TT	AA	TT	CG	TC
P69	CC	GC	GA	CC	GG	GG	TT	Fail	TT	GG	TC
P7	CC	CC	GA	CC	GG	GG	TT	AA	TT	GG	TT
P70	CC	CC	GA	CC	GG	GG	TT	AA	TT	GG	TC
P71	TT	CC	AA	CC	GG	GG	TT	AA	TT	GG	TC
P72	CT	CC	GA	CC	GG	GG	TT	GA	TT	GG	TT
P73	TT	CC	AA	CC	GG	GG	TT	GA	TT	CG	TC
P74	CT	CC	GA	CC	GG	GG	TC	AA	TT	CG	TC
P75	CC	CC	GG	CC	GG	GG	TC	GG	TT	CG	CC
P76	TT	CC	GA	CC	GG	GG	TC	GA	TT	CG	TC
P77	CC	CC	AA	CC	GG	GG	TT	AA	TT	GG	CC
P78	TT	CC	GA	CC	GG	GG	TC	AA	TT	CG	TT
P79	CC	CC	GA	CC	GG	GG	TT	AA	TT	GG	CC
P8	TT	GC	AA	CC	GG	GG	TC	GA	TT	CG	TC
P80	TT	CC	AA	CC	GG	GG	TC	AA	TT	CG	CC
P81	CT	GC	GA	CC	GG	GG	TT	AA	TT	GG	TT
P82	CT	GC	GG	CC	GG	GG	TT	AA	TT	GG	TT
P83	CT	GC	GA	CC	GG	GG	TT	GA	TT	GG	CC
P84	CT	GG	GG	CC	GG	GG	TC	AA	TT	CG	TT
P85	CT	CC	AA	CC	GG	GG	TT	GA	TT	GG	TC
P86	CC	CC	GA	CC	AG	GG	TC	GG	TT	CG	CC
P87	CC	CC	GG	CC	AG	GG	TT	GA	TT	GG	TC
P88	CC	GC	AA	CC	GG	GG	TT	GA	TT	GG	CC
P89	CT	CC	GA	CC	GG	GG	TC	GA	TT	CG	TT
P9	CC	CC	GA	CC	AG	GG	TT	GA	TT	GG	TT
P90	CT	CC	GG	CC	GG	GG	TT	GA	TT	CG	TC
P91	CT	CC	AA	CC	GG	GG	CC	GA	TT	GG	TC
P92	CC	GC	AA	CC	GG	GG	TT	GA	TT	GG	TT
P93	CT	GC	GA	CC	GG	GG	TT	GA	TT	GG	TC
P94	CC	CC	GG	CC	GG	GG	TC	AA	TT	CG	CC
P95	CT	CC	GG	CC	AG	GG	TC	Fail	TT	CG	TC
P96	CT	CC	Fail	CC	GG	GG	TT	AA	TT	GG	CC
P97	CT	GC	AA	CC	GG	GG	TT	AA	TT	GG	CC
P98	CT	CC	GG	CC	GG	GG	TC	GA	TT	CG	TT
P99	TT	CC	GA	CC	GG	GG	TT	GG	TT	GG	TT

## Sheet: Primers
SNP_ID	PCR Primer 1	PCR Primer 2	Extension Primer
rs17611	ACGTTGGATGAACCTGCTTACCAGTGTTTG	ACGTTGGATGACAGTTGCAGTTTGCCCTAC	ggggACCAGTGTTTGAAATGCCAA
rs1800520	ACGTTGGATGGTCTAGGGCATTACCTGGTG	ACGTTGGATGTGGAGGTGAGGCTAGGCTG	CAGAGGGGCGGGAAC
rs1800682	ACGTTGGATGTTGTGGCTGCAACATGAGAG	ACGTTGGATGCTTTTCAGAGCCCTATGGCG	ttggGAGGCTCACAGACGTT
rs2230212	ACGTTGGATGCGAAAGGAGTTCCCATACAG	ACGTTGGATGCCTTTTACACTCAAAATCC	tgCCCATACAGGATACCCTTA
rs2234767	ACGTTGGATGTACCATCCTCCTTATCCCAC	ACGTTGGATGCTGTTAGTGCCATGAGGAAG	cGCACAAGGCTGGCAC
rs28362679	ACGTTGGATGATTGACGAGGGCAGACTGAC	ACGTTGGATGCTTTTTCAAAAAGGCAGCGG	TCAGTGCCAGACCTT
rs34531670	ACGTTGGATGGAAAGTTGGCCTGGAAGGTT	ACGTTGGATGGAGCTCCTATGACATCTACC	ggTTGGGCACTGCAGGGA
rs4304840	ACGTTGGATGCTTTGGCTAATAACTTACCC	ACGTTGGATGCTGATACCTTCGGTTATTGC	ACTTGCAATAAAACAGACAC
rs56393821	ACGTTGGATGAGCCGTCACAGCAGATGAG	ACGTTGGATGTTGCCTGTGCCAGAAGAATG	ctcaCCGCCGTCCCGACAC
rs597068	ACGTTGGATGGAGCTCCTATGACATCTACC	ACGTTGGATGGAAAGTTGGCCTGGAAGGTT	TCTACCATCTATCAAGGGA
rs763110	ACGTTGGATGAGGCTGCAAACCAGTGGAAC	ACGTTGGATGCTGGGCAAACAATGAAAATG	tacCCCACAGAGCTGCTTTGTATTTC
